# Supplementary material for: Ptolemaic military operations were a dominant factor in the spread of Egyptian cults across the early Hellenistic Aegean Sea
Source: PLoS One. 2018 Mar 21;13(3):e0193786. doi: 10.1371/journal.pone.0193786 (PMC5862441; doi:10.1371/journal.pone.0193786)
Supplement: S1 Table — (XLSX) [file pone.0193786.s003.xlsx]

## Sheet: islands
HISTORICAL_NAME	MODERN_LABEL	ID	X	Y	ISLAND	REGION	NESIOTICLEAGUE	POPULATION	AGRO	CENTR_EIGEN	CENTR_ALT	ARTEFACT	ARTEFACT_D	TEMPLE	TEMPLE_D	GARRISON	GARRISON_D	CAMP	CAMP_D
Akrite	Arki	198	26.736	37.3802	Arki	Dodecanese	NO			0.0431679	1		113055		113055		113055		113055
Amorgos	Amorgos	212	25.8613	36.8288	Amorgos	Cyclades	YES	4286	0.494158	0.288635	6	1	0	1	0		71220		71220
Anaphe	Anafi	205	25.7685	36.3505	Anafi	Cyclades	NO	643	0.714111	0.0588381	0		30504		30504		30504		30504
Andros	Andros	195	24.825	37.8143	Andros	Cyclades	YES	18809	0.00818701	0.0415002	2		57370		71069		70874	1	0
Astypalaia	Astypalaia	41	26.3599	36.5467	Astypalaia	Dodecanese	NO			0.0927134	13	1	0	1	0		140660		140660
Chalke	Krevatia	175	27.6042	36.2176	Krevatia	Dodecanese	NO			0.00646	4	1	0		46219		168005		168005
Cythera	Kythira	162	23.0585	36.2182	Kythira	Other	NO			4.62e-05	1		263782		285573		343371		285573
Delos	Delos	196	25.2644	37.3971	Delos	Cyclades	NO	5850	-0.911506	0.511612	17	1	0	1	0		101649		71069
Donousa	Donoussa	24	25.8051	37.0972	Donoussa	Cyclades	NO			0.250882	18		37319		37319		97314		97314
Ikaria	Icaria-Histoi	202	26.1861	37.6325	Icaria	Other	NO			0.140855	0		110834		110834		111734		111734
Ios	Ios	16	25.2826	36.7231	Ios	Cyclades	YES	2171	1.33607	0.307206	0		45202		45202		45202		45202
Karpathos	Karpathos-Porphyris	215	27.2127	35.5119	Karpathos	Dodecanese	NO	6494	2.88397	0.0087759	3	1	0		133385		170901		170901
Keos	Kea	158	24.3151	37.6611	Kea	Cyclades	YES	5019	0.100148	0.0462962	4	1	0		81759	1	0	1	0
Kimolos	Kimolos	191	24.5309	36.789	Kimolos	Cyclades	NO	1655	1.4019	0.14735	2		110560		110560		123895		123895
Korsiai	Fournoi	151	26.4752	37.5775	Fournoi	Other	NO			0.0431679	1		78849		78849		78849		78849
Kos/Cos	Kos	36	27.2891	36.8951	Kos	Dodecanese	NO	12965	3.86458	0.187883	38	1	0		21415		95867		95867
Kythnos	Kythnos	153	24.3919	37.4046	Kythnos	Cyclades	YES	4353	0.903867	0.0642385	0		77366		107271		77366		77366
Leros	Leros	82	26.8527	37.1253	Leros	Dodecanese	NO	6754	-0.21457	0.0944985	0		45960		75570		110423		110423
Melos	Milos	194	24.4185	36.7362	Milos	Cyclades	NO	5310	3.37541	0.0374114	0		122259		122259		135593		135593
Mykonos	Mikonos	63	25.3286	37.446	Mikonos	Cyclades	YES	4403	1.56683	0.129895	0		11477		11477		105842		75262
Naxos	Naxos	22	25.3776	37.1039	Naxos	Cyclades	YES	17440	1.28551	0.207893	0		20700		20700		96822		96822
Nisyros	Nisiros	144	27.1429	36.6168	Nisiros	Dodecanese	NO			0.0411133	14		29870		69006		143457		143457
Paros	Paros	29	25.2382	37.1264	Paros	Cyclades	YES	6504	3.28407	0.207893	0	1	0	1	0		105419		105419
Patmos	Patmos	150	26.5463	37.325	Patmos	Dodecanese	NO			0.140855	0		101399		101399		101399		101399
Rheneia	Rineia	61	25.2386	37.4081	Rineia	Cyclades	NO			0.129895	0		6154		6154		100519		69939
Rhodos	Rhodes-Rhodes	214	28.2167	36.4407	Rhodes	Dodecanese	NO	30609	8.63669	0.0166674	63	1	0	1	0		120981		120981
Samos	Samos	64	26.9436	37.6893	Samos	Other	NO			0.0291617	4	1	0	1	0	1	0	1	0
Seriphos	Serifos	119	24.5199	37.1433	Serifos	Cyclades	NO	3851	-0.407552	0.222855	1		93359		93359		105081		105081
Siphnos	Sifnos	18	24.749	36.9726	Sifnos	Cyclades	NO	4060	-0.201372	0.301887	0		71706		71706		97783		97783
Syme	Pserimos	164	27.8467	36.5519	Pserimos	Dodecanese	NO			0.0218053	55	1	0	1	0		162679		162679
Syros	Syros	37	24.9363	37.4394	Syros	Cyclades	NO	27774	-0.702107	0.129895	0		38264		38264		139115		108535
Telos	Tilos	146	27.3305	36.4613	Tilos	Dodecanese	NO			0.0218053	0		34334		66894		158224		158224
Tenos	Tinos-Ophioussa	157	25.1617	37.538	Tinos	Cyclades	YES	12300	0.174435	0.152186	8	1	0		20929		87950		57370
Thera	Santorini	161	25.4806	36.4102	Santorini	Cyclades	NO	14472	-0.0412003	0.203632	4	1	0	1	0	1	0	1	0
